# Supplementary material for: Improved Method for Electron Powder Diffraction-Based Rietveld Analysis of Nanomaterials
Source: Nanomaterials (Basel). 2024 Feb 28;14(5):444. doi: 10.3390/nano14050444 (PMC10934415; doi:10.3390/nano14050444)
Supplement: Supplementary file 1 [file nanomaterials-14-00444-s001.zip]

Archive with 1 entries (1 files):
- nanomaterials-2877167-supplementary.pdf
